# Supplementary material for: Study on the Metabolic Transformation Rule of Enrofloxacin Combined with Tilmicosin in Laying Hens
Source: Metabolites. 2023 Apr 6;13(4):528. doi: 10.3390/metabo13040528 (PMC10144589; doi:10.3390/metabo13040528)
Supplement: Supplementary file 1 [file metabolites-13-00528-s001.zip]

Archive with 1 entries (1 files):
- metabolites-2256670-supplementary.pdf
